# Supplementary material for: Elevated galanin receptor type 2 primarily contributes to mechanical hypersensitivity after median nerve injury
Source: PLoS One. 2018 Jun 21;13(6):e0199512. doi: 10.1371/journal.pone.0199512 (PMC6013116; doi:10.1371/journal.pone.0199512)
Supplement: S1 File — (XLSX) [file pone.0199512.s001.xlsx]

## Sheet: Table 1
Galanin	Total N	Small-sized	Medium-sized	Large-sized				Galanin	Total N	Small-sized	Medium-sized	Large-sized
Animal 1_Naïve	90	90	0	0				Animal 1_CCI1W	106	85	20	1
Animal 2_Naïve	96	95	1	0				Animal 2_CCI1W	108	89	18	1
Animal 3_Naïve	85	84	1	0				Animal 3_CCI1W	121	97	24	0
Animal 4_Naïve	93	92	1	0				Animal 4_CCI1W	110	88	21	1
Animal 5_Naïve	94	93	1	0				Animal 5_CCI1W	125	101	23	1
Animal 6_Naïve	84	83	1	0				Animal 6_CCI1W	103	83	19	1
	542	537 (99.1%)	5 (0.9%)	0 (0%)					673	543 (80.7%)	125 (18.6%)	5 (0.7%)
GalR2	Total N	Small-sized	Medium-sized	Large-sized				GalR2	Total N	Small-sized	Medium-sized	Large-sized
Animal 1_Naïve	165	165	0	0				Animal 1_CCI1W	236	212	20	4
Animal 2_Naïve	182	181	1	0				Animal 2_CCI1W	244	224	18	2
Animal 3_Naïve	164	163	1	0				Animal 3_CCI1W	226	198	26	2
Animal 4_Naïve	172	171	1	0				Animal 4_CCI1W	232	209	19	4
Animal 5_Naïve	174	174	0	0				Animal 5_CCI1W	218	192	23	3
Animal 6_Naïve	160	159	1	0				Animal 6_CCI1W	224	201	22	1
	1017	1013 (99.6%)	4 (0.4%)	0 (0%)					1380	1236 (89.6%)	128 (9.3%)	16 (1.1%)
NPY	Total N	Small-sized	Medium-sized	Large-sized				NPY	Total N	Small-sized	Medium-sized	Large-sized
Animal 1_Naïve	0	0	0	0				Animal 1_CCI1W	49	0	39	10
Animal 2_Naïve	0	0	0	0				Animal 2_CCI1W	47	0	34	13
Animal 3_Naïve	0	0	0	0				Animal 3_CCI1W	47	1	38	8
Animal 4_Naïve	0	0	0	0				Animal 4_CCI1W	58	1	40	17
Animal 5_Naïve	0	0	0	0				Animal 5_CCI1W	53	1	41	11
Animal 6_Naïve	0	0	0	0				Animal 6_CCI1W	56	1	43	12
	0	0 (0%)	0 (0%)	0 (0%)					310	4 (1.3%)	235 (75.8%)	71 (22.9%)
nNOS	Total N	Small-sized	Medium-sized	Large-sized				nNOS	Total N	Small-sized	Medium-sized	Large-sized
Animal 1_Naïve	53	52	1	0				Animal 1_CCI1W	68	64	4	0
Animal 2_Naïve	54	54	0	0				Animal 2_CCI1W	72	69	3	0
Animal 3_Naïve	54	51	3	0				Animal 3_CCI1W	60	56	4	0
Animal 4_Naïve	50	48	2	0				Animal 4_CCI1W	63	60	3	0
Animal 5_Naïve	45	43	2	0				Animal 5_CCI1W	61	59	2	0
Animal 6_Naïve	56	56	0	0				Animal 6_CCI1W	69	65	4	0
	312	304 (97.4%)	8 (2.6%)	0 (0%)					393	373 (94.9%)	20 (5.1%)	0 (0%)
